# Supplementary material for: Comprehensive analysis on phenotype and genetic basis of Chinese Fanconi anemia patients: dismal outcomes call for nationwide studies
Source: BMC Med Genet. 2020 Jun 1;21:118. doi: 10.1186/s12881-020-01057-3 (PMC7268325; doi:10.1186/s12881-020-01057-3)
Supplement: Supplementary file 3 — Additional file 3. Data of hromosome breakage test. [file 12881_2020_1057_MOESM3_ESM.xlsx]

## Sheet: Sheet1
Case No.	Mitomycin C 0ng/ml				Mitomycin C 50ng/ml				Mitomycin C 100ng/ml
	Controls		Patient		Controls		Patient		Controls		Patient
	Percentage of aberrant cells (%)	Chromosome breakage rate (%)	Percentage of aberrant cells (%)	Chromosome breakage rate (%)	Percentage of aberrant cells (%)	Chromosome breakage rate (%)	Percentage of aberrant cells (%)	Chromosome breakage rate (%)	Percentage of aberrant cells (%)	Chromosome breakage rate (%)	Percentage of aberrant cells (%)	Chromosome breakage rate (%)
1	0.67	0.67	4	4	11.33	14	18	84	33.08	59.92	27	207
2	0.42	0.42	17	19	9.23	10.96	46	73	15.15	22.46	54	306
3	0.42	0.42	10	12	9.23	10.96	18	24	15.15	22.46	37	422
4	0.42	0.42	11	14	9.23	10.96	27	50	15.15	22.46	46	95
5	2.58	2.58	30	47	13.24	15.14	74	252	23.35	30.78	76	427
6	2.12	2.12	8	11	18.08	25.44	27	154	41.2	70.53	56	412
7	2.58	2.58	29	50	13.24	15.14	86	446	23.35	30.78	93	587
8	2.11	2.11	24	34	14.72	16.84	74	294	22.13	31.93	88	473
9	—	—	—	—	—	—	—	—	—	—	—	—
10	2.12	2.12	3	3	18.08	25.44	11	12	41.2	70.53	64	214
11	2.12	2.12	6	8	18.08	25.44	51	128	41.2	70.53	62	170
12	2.12	2.12	6	8	18.08	25.44	67	229	41.2	70.53	82	383
13	2.12	2.12	10	10	18.08	25.44	54	155	41.2	70.5	67	257
14	2.11	2.11	9	14	14.72	16.84	46	178	22.13	31.93	83	494
15	2.12	2.12	15	24	18.08	25.44	78	381	41.2	70.53	95	638
16	2.11	2.11	11	18	14.72	16.84	83	387	22.13	31.93	89	560
17	2.58	2.58	22	27	13.24	15.14	62	284	23.35	30.78	83	368
18	2.12	2.12	13	24	18.08	25.44	54	199	41.2	70.53	56	331
19	2.11	2.11	8	14	14.72	16.84	47	262	22.13	31.93	83	406
20	0.42	0.42	12	18	9.23	10.96	38	61	15.15	22.46	55	114
21	0.67	0.67	5	5	11.33	14	69	461	33.08	59.92	65	481
Chromosome breakage test of Case 9 was conducted in local hospital which was positive but without detailed data provided, and we did not repeat this analysis after his referral.
